# Supplementary material for: Synthesis and Biological Evaluation of Novel Ramalin Derivatives as Multi-Target Agents for Alzheimer’s Disease
Source: Molecules. 2025 May 2;30(9):2030. doi: 10.3390/molecules30092030 (PMC12073177; doi:10.3390/molecules30092030)
Supplement: Supplementary file 1 [file molecules-30-02030-s001.zip]

Archive with 1 entries (1 files):
- molecules-3561251-supplementary.pdf
